# Supplementary material for: Synthesis of Berberine and Canagliflozin Chimera and Investigation into New Antibacterial Activity and Mechanisms
Source: Molecules. 2022 May 5;27(9):2948. doi: 10.3390/molecules27092948 (PMC9100802; doi:10.3390/molecules27092948)
Supplement: Supplementary file 1 [file molecules-27-02948-s001.zip]

Archive with 1 entries (1 files):
- molecules-1667831-supplementary.pdf
